# Supplementary material for: Amyloid-Beta Peptides Trigger Aggregation of Alpha-Synuclein In Vitro
Source: Molecules. 2020 Jan 29;25(3):580. doi: 10.3390/molecules25030580 (PMC7037551; doi:10.3390/molecules25030580)
Supplement: Supplementary file 1 [file molecules-25-00580-s001.zip]

Archive with 2 entries (2 files):
- Suppl Fig/Suppl. Figure 1.tif
- Suppl Fig/Suppl. Figure 2.tif
